# Supplementary material for: Pectobacterium versatile Bacteriophage Possum: A Complex Polysaccharide-Deacetylating Tail Fiber as a Tool for Host Recognition in Pectobacterial Schitoviridae
Source: Int J Mol Sci. 2022 Sep 20;23(19):11043. doi: 10.3390/ijms231911043 (PMC9569702; doi:10.3390/ijms231911043)
Supplement: Supplementary file 1 [file ijms-23-11043-s001.zip]

Archive with 1 entries (1 files):
- ijms-1902998-supplementary.pdf
